# Supplementary material for: Optimal Blend Between Fluorinated Esters and Fluorinated Ether for High-Performance Lithium-Ion Cells at High Voltage
Source: Materials (Basel). 2025 Jan 9;18(2):274. doi: 10.3390/ma18020274 (PMC11766463; doi:10.3390/ma18020274)
Supplement: Supplementary file 1 [file materials-18-00274-s001.zip]

Archive with 1 entries (1 files):
- materials-3382657-supplementary.pdf
